# Supplementary material for: Infectious Pneumonia and Lung Ultrasound: A Review
Source: J Clin Med. 2023 Feb 10;12(4):1402. doi: 10.3390/jcm12041402 (PMC9964129; doi:10.3390/jcm12041402)
Supplement: Supplementary file 1 [file jcm-12-01402-s001.zip]

Archive with 2 entries (2 files):
- video S1.avi
- video S2.avi
